# Supplementary material for: Coaggregation Occurs between a Piliated Unicellular Cyanobacterium, Thermosynechococcus, and a Filamentous Bacterium, Chloroflexus aggregans
Source: Microorganisms. 2024 Sep 19;12(9):1904. doi: 10.3390/microorganisms12091904 (PMC11434263; doi:10.3390/microorganisms12091904)
Supplement: Supplementary file 1 [file microorganisms-12-01904-s001.zip]

Archive with 1 entries (1 files):
- microorganisms-3180569-supplementary.pdf
